# Supplementary material for: Application of Artificial Intelligence Methods for Predicting the Compressive Strength of Self-Compacting Concrete with Class F Fly Ash
Source: Materials (Basel). 2022 Jun 13;15(12):4191. doi: 10.3390/ma15124191 (PMC9229836; doi:10.3390/ma15124191)
Supplement: Supplementary file 1 [file materials-15-04191-s001.zip]

Archive with 5 entries (4 files):
- DatabaseFlyAsh/
- DatabaseFlyAsh/DatabaseFlyAsh.xlsx
- DatabaseFlyAsh/TestDatabaseFlyAsh.csv
- DatabaseFlyAsh/TrainingDatabaseFlyAsh.csv
- DatabaseFlyAsh/Database.pdf
