# Supplementary material for: Application of Artificial Intelligence Methods for Predicting the Compressive Strength of Self-Compacting Concrete with Class F Fly Ash
Source: Materials (Basel). 2022 Jun 13;15(12):4191. doi: 10.3390/ma15124191 (PMC9229836; doi:10.3390/ma15124191)
Supplement: Supplementary file 1 [file materials-15-04191-s001.zip › DatabaseFlyAsh/DatabaseFlyAsh.xlsx]

## Sheet: TrainingSet
	Sample	C (kg/m3)	W (kg/m3)	Class F FA (kg/m3)	CA (kg/m3)	FA (kg/m3)	SP (%)	Age (days)	f'c (MPa)
	1	350	251.16	133	883	815	0.16	28	55.3
	2	225	175	275	652	908	1.5	7	40.85
	3	300	190	200	735	910	1.35	7	27.94
	4	232	135.45	155	847	846	0.38	28	48.3
	5	350	190	150	735	910	1.35	7	33.57
	6	375	195	125	735	910	1.35	7	30.37
	7	160	156	240	900	886	0.35	28	44
	8	260	227.9	170	837	717	0.7	7	16.7
	9	250	225.5	160	837	739	0	90	42
	10	260	227.9	170	837	717	0.7	90	38.2
	11	260	215	260	775	757	0.77	28	30.9
	12	355	242	195	590	910	1.8	90	40.84
	13	220	176	330	881	686	1.21	90	64.8
	14	350	214	170	792	774	0.81	365	74.1
	15	220	156	180	900	916	0.35	1	13
	16	280	258.5	190	837	599	0.7	90	36.5
	17	405	189	45	612	1109	4.6	28	15.99
	18	198	154.8	232	900	872	0.5	1	13
	19	250	225.5	160	837	742	0.5	28	26.96
	20	375	195	125	735	910	1.35	130	53.56
	21	183	188.65	160	837	891	0.5	28	22.1
	22	170	159.1	200	900	928	0.5	28	33
	23	400	180	20	876	845	0.7	7	44
	24	360	189	90	612	1109	4.6	7	15
	25	250	225.5	160	837	746	1	90	40.3
	26	300	200	200	860	845	1.8	90	35
	27	220	180	180	900	850	0.35	1	8
	28	450	188	70	844	825	2.34	90	78.6
	29	380	200	192	621	931	0.43	7	45.7
	30	350	214	170	792	774	0.81	28	50.3
	31	325	190	175	735	910	1.35	3	22.36
	32	325	190	175	735	910	1.35	130	58.11
	33	250	155.8	160	837	919	0.5	7	23.9
	34	225	189	225	612	1109	4.6	7	12.09
	35	349	291.27	162	852	779	0.14	28	59.9
	36	250	155.8	160	837	919	0.5	90	48.3
	37	230	192.4	140	837	864	0.8	90	43.5
	38	220	156	180	900	916	0.35	1	12
	39	225	180	225	818	818	0.35	7	26.2
	40	440	176	110	917	714	1.35	28	69.8
	41	240	202.8	150	837	831	0.6	90	44.2
	42	280	258.5	190	837	599	0.7	7	14.7
	43	337.5	189	112.5	612	1109	4.6	7	19.66
	44	325	250.25	60	850	899	0.43	28	31.7
	45	250	225.5	160	837	742	0.5	90	41.5
	46	275	351.75	250	840	775	0.09	28	54.5
	47	250	390.39	257	853	787	0.11	28	51.5
	48	290	229.5	220	837	625	0.2	90	44.9
	49	237	133.2	133	900	1034	0.2	28	49
	50	198	153	232	900	874	0.2	1	9
	51	207	186.3	207	843	845	0.4	1	6.1
	52	415	231	135	590	910	1.8	365	46.57
	53	317	262.35	160	837	594	0.5	90	29.1
	54	237	159.1	133	900	960	0.5	28	46
	55	375	175	125	679	938	1.5	3	57.26
	56	180	166.5	270	850	850	0.21	1	5
	57	380	200	192	621	931	0.43	1	23.2
	58	333	173	162	924	743	0.75	90	63
	59	250	281.05	261	837	478	0.5	90	29.5
	60	400	180	20	876	845	0.7	56	63.11
	61	247	185.4	165	846	845	0.12	28	34.6
	62	350	190	150	876	830	1.82	28	30.5
	63	437	176	80	924	743	0.9	180	83.2
	64	100	180	80	876	751	0.7	56	12
	65	247	185.4	165	846	845	0.12	7	21.2
	66	260	227.9	170	837	717	0.7	28	27.8
	67	250	281.05	261	837	478	0.5	7	9.6
	68	300	190	200	735	910	1.35	28	45.26
	69	180	166.5	270	850	850	0.21	7	14.7
	70	218	178	373	700	743	0.51	182	49.6
	71	250	225.5	160	837	746	1	28	26.7
	72	382.5	189	67.5	612	1109	4.6	7	13.1
	73	300	175	200	663	923	1.5	3	48.51
	74	248	175.9	203	900	808	0.35	28	50
	75	405	189	45	612	1109	4.6	7	12.77
	76	197	137.9	197	856	856	0.28	7	22.9
	77	218	178	373	700	743	0.51	90	48.9
	78	322	161	138	1058.2	693.81	0.24	3	32.77
	79	198	146.2	232	900	874	0.2	28	46
	80	386	193	72	1190	523	0.42	56	48.8
	81	355	164	143	1064	581	0.63	90	44.52
	82	200	160	200	843	842	0.17	28	34.9
	83	180	166.5	270	850	850	0.21	28	23.65
	84	198	154.8	232	900	872	0.5	28	52
	85	183	188.65	160	837	891	0.5	90	34.2
	86	197	137.9	197	856	856	0.28	28	38.9
	87	238	158.8	159	844	844	0.29	1	10.7
	88	300	200	200	860	845	1.8	28	26.1
	89	440	225.5	110	590	910	2	365	54.6
	90	503	183	158	700	735	0.76	7	58.8
	91	276	161	184	1058.2	693.81	0.24	3	26.5
	92	300	175	200	663	923	1.5	28	54.61
	93	230	192.4	140	837	864	0.8	7	19.3
	94	290	180	318	700	741	0.66	7	34.4
	95	290	175.5	100	837	913	0.8	28	42.7
	96	115	167	336	924	743	0.65	180	37.2
	97	333	173	162	924	743	0.75	28	58.5
	98	350	214	170	792	774	0.81	90	61.1
	99	250	295.2	160	837	566	0.5	28	11
	100	386	193	161	1190	434	0.35	28	44.7
	101	163	163.2	245	851	851	0.2	28	26.2
	102	170	159.1	200	900	928	0.5	1	5
	103	386	193	72	1190	523	0.42	7	29.2
	104	115	167	336	924	743	0.65	28	16
	105	220	156	180	900	916	0.35	1	12.5
	106	225	180	225	818	818	0.35	90	45.93
	107	248	176	203	900	808	0.35	1	12
	108	250	225.5	160	837	742	0.5	90	39.2
	109	210	193.5	220	837	768	0.8	90	45.6
	110	325	195	109	896	747	0.75	90	32.41
	111	465	225.5	85	590	910	1.95	90	59.04
	112	135	180	315	805	805	0.26	28	36.09
	113	322	161	138	1058.2	693.81	0.24	28	57.34
	114	220	176	330	881	686	1.21	28	47.5
	115	290	180	318	700	741	0.66	182	59.9
	116	440	231	110	612	909	3.81	7	17.57
	117	330	176	220	899	700	1.35	28	60.9
	118	360	189	90	612	1109	4.6	28	21.66
	119	412.5	231	137.5	612	909	3.81	7	18.68
	120	386	193	161	1190	434	0.35	119	54.5
	121	412.5	231	137.5	612	909	3.81	28	25.12
	122	300	180	40	876	813	0.7	7	43.5
	123	250	225.5	160	837	746	1	7	15.8
	124	232	135.45	155	847	846	0.38	1	16.6
	125	270	247.5	180	837	647	0.6	28	24.5
	126	415	231	135	590	910	1.8	28	31.5
	127	467.5	231	82.5	612	909	3.81	28	18.3
	128	250	281.05	261	837	478	0.5	28	17
	129	270	198	180	842	801	0.66	28	44.7
	130	225	170	247	924	743	0.68	90	49.3
	131	232	135.45	155	847	846	0.38	7	31.3
	132	325	190	175	735	910	1.35	28	42.56
	133	350	302.08	162	840	768	0.09	28	51.7
	134	495	231	55	612	909	3.81	28	17.2
	135	380	184	145	854	788	0.42	7	53.2
	136	200	160	200	843	842	0.17	7	19.3
	137	333	173	162	924	743	0.75	180	68
	138	276	161	184	1058.2	693.81	0.24	90	71.66
	139	260	215	260	775	757	0.77	90	39.3
	140	350	190	150	735	910	1.35	28	45.11
	141	170	159.1	200	900	930	0.2	28	31
	142	180	198	270	829	778	0.67	28	30.3
	143	300	180	40	876	813	0.7	56	70.88
	144	250	225.5	160	837	742	0.5	7	13.9
	145	450	188	70	844	825	2.34	365	90.6
	146	290	253.5	100	837	709	0.2	28	26.6
	147	360	198	90	855	813	0.71	90	68
	148	230	192.4	140	837	864	0.8	28	32.1
	149	218	178	373	700	743	0.51	28	35.3
	150	317	262.35	160	837	594	0.5	28	29.1
	151	163	163.2	245	851	851	0.2	7	14.7
	152	330	231	220	612	909	3.81	7	16.96
	153	330	176	220	899	700	1.35	28	60.9
	154	200	180	60	876	782	0.7	56	40.44
	155	160	156	240	900	886	0.35	1	7
	156	322	161	138	1058.2	693.81	0.24	7	45.76
	157	350	178	186	851	786	0.45	1	18.3
	158	386	193	161	1190	434	0.35	7	26.1
	159	437	176	80	924	743	0.9	90	78
	160	415	231	135	590	910	1.8	90	43.87
	161	238	158.8	159	844	844	0.29	7	25.8
	162	220	156	180	900	916	0.6	28	43
	163	350	235.11	111	900	831	0.15	28	61
	164	330	231	220	612	909	3.81	28	19.93
	165	503	183	158	700	735	0.76	90	71.7
	166	218	178	373	700	743	0.51	7	21.6
	167	355	242	195	590	910	1.8	365	43.7
	168	225	189	225	612	1109	4.6	28	19.21
	169	280	156	120	900	946	0.35	1	16
	170	350	178	186	851	786	0.45	7	51.1
	171	210	193.5	220	837	768	0.8	28	26.7
	172	300	180	40	876	813	0.7	1	16.66
	173	350	211.2	90	923	852	0.14	28	46.5
	174	348	286	224	848	783	0.43	28	58.6
	175	375	195	125	735	910	1.35	28	49.39
	176	315	180	135	831	831	0.4	90	50.13
	177	197	137.9	197	856	856	0.28	1	7.8
	178	380	252	145	659	988	0.13	28	65.5
	179	325	333.75	120	850	755	0.43	28	32.2
	180	220	156	180	900	916	0.6	1	12
	181	247	185.4	165	846	845	0.12	1	8.7
	182	290	229.5	220	837	625	0.2	7	11.5
	183	250	225.5	160	837	739	0	28	27.3
	184	467.5	231	82.5	612	909	3.81	7	16.71
	185	350	273.36	186	851	786	0.11	28	70.4
	186	375	175	125	679	938	1.5	7	59.9
	187	330	176	220	899	700	1.35	90	77.9
	188	375	175	125	679	938	1.5	28	61.33
	189	380	200	192	621	931	0.43	28	67.8
	190	183	188.65	160	837	891	0.5	7	12
	191	100	180	80	876	751	0.7	7	5.77
	192	180	198	270	829	778	0.67	90	42.5
	193	380	297.86	192	621	931	0.1	28	67.8
	194	225	175	275	652	908	1.5	3	40.23
	195	270	247.5	180	837	647	0.6	90	37.2
	196	180	166.5	270	850	850	0.21	90	32.32
	197	250	210	250	856	856	1.72	28	21.5
	198	380	184	145	854	788	0.42	1	26.9
	199	270	189	180	612	1109	4.6	7	17.56
	200	240	202.8	150	837	831	0.6	7	19
	201	250	295.2	160	837	566	0.5	90	17.2
	202	250	225.5	160	837	739	0	7	15.5
	203	225	175	275	652	908	1.5	28	41.95
	204	250	295.2	160	837	566	0.5	7	6.2
	205	386	193	72	1190	523	0.42	28	35.3
	206	225	170	247	924	743	0.68	28	37.2
	207	368	161	92	1058.2	693.81	0.24	7	52.49
	208	220	156	180	900	916	0.35	28	46
	209	225	170	247	924	743	0.68	180	56.4
	210	300	190	200	735	910	1.35	3	20.09
	211	292.5	189	157.5	612	1109	4.6	7	18.44
	212	250	155.8	160	837	919	0.5	28	36.3
	213	290	229.5	220	837	625	0.2	28	32.9
	214	163	163.2	245	851	851	0.2	1	4.9
	215	440	176	110	917	714	1.35	28	69.8
	216	238	158.8	159	844	844	0.29	28	37.8
	217	250	225.5	160	837	742	0.5	90	40.96
	218	100	180	80	876	751	0.7	28	10.66
	219	290	253.5	100	837	709	0.2	7	12.8
	220	400	180	20	876	845	0.7	1	18.88
	221	250	225.5	160	837	742	0.5	7	14.7
	222	327	265	173	803	902	0.2	28	61.6
	223	225	180	225	818	818	0.35	28	42.67
	224	386	193	72	1190	523	0.42	119	51.7
	225	240	202.8	150	837	831	0.6	28	30.9
	226	290	175.5	100	837	913	0.8	7	32.3
	227	386	193	72	1190	523	0.42	3	23.3
	228	207	186.3	207	843	845	0.4	28	33.2
	229	368	161	92	1058.2	693.81	0.24	90	74.61
	230	465	225.5	85	590	910	1.95	365	61.4
	231	250	225.5	160	837	742	0.5	28	25.3
	232	250	225.5	160	837	742	0.5	28	24.1
	233	315	180	135	831	831	0.4	28	38.28
	234	276	161	184	1058.2	693.81	0.24	28	54.99
	235	440	225.5	110	590	910	2	28	33.31
	236	385	236.5	165	590	910	1.8	90	42.07
	237	270	198	180	842	801	0.66	90	60.3
	238	380	252	145	854	788	0.1	28	73.5
	239	275	231	275	612	909	3.81	7	12.32
	240	368	161	92	1058.2	693.81	0.24	3	39.65
	241	380	184	145	854	788	0.42	28	73.5
	242	280	258.5	190	837	599	0.7	28	24
	243	210	201.5	100	837	910	0.8	90	28
	244	495	231	55	612	909	3.81	7	16.51
	245	315	189	135	612	1109	4.6	7	25.33
	246	135	180	315	805	805	0.26	90	39.88
	247	440	176	110	917	714	1.35	90	84.4
	248	280	156	120	900	946	0.35	28	45
	249	200	180	60	876	782	0.7	28	33.33
	250	350	190	150	876	830	1.82	90	39.55
	251	220	180	180	900	850	0.35	28	38
	252	61	140.7	241	864	866	0.3	1	7.3
	253	437	176	80	924	743	0.9	28	69.7
	254	390	195	156	844	779	0.71	28	53
	255	450	188	70	844	825	2.34	28	70.8
	256	250	225.5	160	837	742	0.5	7	16.56
	257	386	193	72	1190	523	0.42	7	24.5
	258	325	190	175	735	910	1.35	7	29.79
	259	210	279.5	220	837	562	0.2	7	6.2
	260	355	242	195	590	910	1.8	28	29.71
	261	385	231	165	612	909	3.81	7	26.71
	262	237	159.1	133	900	960	0.5	1	16

## Sheet: TestSet
	Sample	C (kg/m3)	W (kg/m3)	Class F FA (kg/m3)	CA (kg/m3)	FA (kg/m3)	SP (%)	Age (days)	f'c (MPa)
	263	285.5	188.1	285	788.7	788.7	0.4	28	58.75
	264	386	193	72	1190	523	0.42	28	42.3
	265	385	236.5	165	590	910	1.8	365	44.9
	266	503	183	158	700	735	0.76	28	68.4
	267	350	178	186	851	786	0.45	28	70.4
	268	300	190	200	735	910	1.35	130	59.04
	269	315	189	135	612	1109	4.6	28	28.95
	270	290	175.5	100	837	913	0.8	90	55.9
	271	385	231	165	612	909	3.81	28	30.01
	272	169	190.35	254	853	853	0	7	15.6
	273	386	193	161	1190	434	0.35	3	24.8
	274	385	236.5	165	590	910	1.8	28	30.7
	275	427	243.9	115	844	779	0.12	28	59.4
	276	386	193	161	1190	434	0.35	7	31.3
	277	503	183	158	700	735	0.76	182	69.5
	278	210	201.5	100	837	910	0.8	7	11.1
	279	350	190	150	735	910	1.35	3	24.11
	280	300	175	200	663	923	1.5	7	48.98
	281	290	180	318	700	741	0.66	90	62.5
	282	169	190.35	254	853	853	0	28	30.2
	283	260	215	260	775	757	0.77	365	54.9
	284	368	161	92	1058.2	693.81	0.24	28	64.96
	285	290	180	318	700	741	0.66	28	54
	286	210	201.5	100	837	910	0.8	28	19.1
	287	250	210	250	856	856	1.72	90	30.32
	288	220	132	180	900	982	0.35	28	51
	289	386	193	72	1190	523	0.42	90	50.5
	290	115	167	336	924	743	0.65	7	8.4
	291	375	195	125	735	910	1.35	3	27.66
	292	210	279.5	220	837	562	0.2	28	10.2
	293	200	160	200	843	842	0.17	1	7
	294	135	180	315	805	805	0.26	7	17.47
	295	61	140.7	241	864	866	0.3	28	35.8
	296	200	180	60	876	782	0.7	7	21.77
	297	115	167	336	924	743	0.65	90	26.1
	298	290	253.5	100	837	709	0.2	90	35.7
	299	315	180	135	831	831	0.4	7	32.07
	300	220	176	330	881	686	1.21	28	47.5
	301	61	140.7	241	864	866	0.3	7	20.6
	302	317	262.35	160	837	594	0.5	7	17
	303	220	156	180	900	916	0.35	1	13
	304	337.5	189	112.5	612	1109	4.6	28	22.71
	305	275	231	275	612	909	3.81	28	16.9
	306	400	180	20	876	845	0.7	28	55.77
	307	386	193	161	1190	434	0.35	56	51.2
	308	360	198	90	855	813	0.71	28	52.1
	309	386	193	161	1190	434	0.35	28	36.9
	310	210	279.5	220	837	562	0.2	90	19.7
	311	276	161	184	1058.2	693.81	0.24	7	43.76
	312	427.5	188.1	142.5	812.1	812.1	0.5	28	50
	313	300	180	40	876	813	0.7	28	58.88
	314	322	161	138	1058.2	693.81	0.24	90	72.61
	315	169	190.35	254	853	853	0	1	5.2
	316	382.5	189	67.5	612	1109	4.6	28	16.56
	317	350	190	150	735	910	1.35	130	55.24
	318	440	231	110	612	909	3.81	28	23.27
	319	210	193.5	220	837	786	0.8	7	15.5
	320	386	193	161	1190	434	0.35	90	53.8
	321	207	186.3	207	843	845	0.4	7	17.4
	322	270	247.5	180	837	647	0.6	7	14.6
	323	465	225.5	85	590	910	1.95	28	35.33
	324	170	157	200	900	930	0.2	1	6
	325	220	156	180	900	916	0.35	28	49
	326	440	225.5	110	590	910	2	90	52.8
	327	200	180	60	876	782	0.7	1	4.44
