# Supplementary material for: Application of Artificial Intelligence Methods for Predicting the Compressive Strength of Self-Compacting Concrete with Class F Fly Ash
Source: Materials (Basel). 2022 Jun 13;15(12):4191. doi: 10.3390/ma15124191 (PMC9229836; doi:10.3390/ma15124191)
Supplement: Supplementary file 1 [file materials-15-04191-s001.zip › DatabaseFlyAsh/TestDatabaseFlyAsh.csv]

Sample	C (kg/m3)	W (kg/m3)	Class F FA (kg/m3)	CA (kg/m3)	FA (kg/m3)	SP (%)	Age (days)	f'c (MPa)
263	285.5	188.1	285	788.7	788.7	0.4	28	58.75
264	386	193	72	1190	523	0.42	28	42.3
265	385	236.5	165	590	910	1.8	365	44.9
266	503	183	158	700	735	0.76	28	68.4
267	350	178	186	851	786	0.45	28	70.4
268	300	190	200	735	910	1.35	130	59.04
269	315	189	135	612	1109	4.6	28	28.95
270	290	175.5	100	837	913	0.8	90	55.9
271	385	231	165	612	909	3.81	28	30.01
272	169	190.35	254	853	853	0	7	15.6
273	386	193	161	1190	434	0.35	3	24.8
274	385	236.5	165	590	910	1.8	28	30.7
275	427	243.9	115	844	779	0.12	28	59.4
276	386	193	161	1190	434	0.35	7	31.3
277	503	183	158	700	735	0.76	182	69.5
278	210	201.5	100	837	910	0.8	7	11.1
279	350	190	150	735	910	1.35	3	24.11
280	300	175	200	663	923	1.5	7	48.98
281	290	180	318	700	741	0.66	90	62.5
282	169	190.35	254	853	853	0	28	30.2
283	260	215	260	775	757	0.77	365	54.9
284	368	161	92	1058.2	693.81	0.24	28	64.96
285	290	180	318	700	741	0.66	28	54
286	210	201.5	100	837	910	0.8	28	19.1
287	250	210	250	856	856	1.72	90	30.32
288	220	132	180	900	982	0.35	28	51
289	386	193	72	1190	523	0.42	90	50.5
290	115	167	336	924	743	0.65	7	8.4
291	375	195	125	735	910	1.35	3	27.66
292	210	279.5	220	837	562	0.2	28	10.2
293	200	160	200	843	842	0.17	1	7
294	135	180	315	805	805	0.26	7	17.47
295	61	140.7	241	864	866	0.3	28	35.8
296	200	180	60	876	782	0.7	7	21.77
297	115	167	336	924	743	0.65	90	26.1
298	290	253.5	100	837	709	0.2	90	35.7
299	315	180	135	831	831	0.4	7	32.07
300	220	176	330	881	686	1.21	28	47.5
301	61	140.7	241	864	866	0.3	7	20.6
302	317	262.35	160	837	594	0.5	7	17
303	220	156	180	900	916	0.35	1	13
304	337.5	189	112.5	612	1109	4.6	28	22.71
305	275	231	275	612	909	3.81	28	16.9
306	400	180	20	876	845	0.7	28	55.77
307	386	193	161	1190	434	0.35	56	51.2
308	360	198	90	855	813	0.71	28	52.1
309	386	193	161	1190	434	0.35	28	36.9
310	210	279.5	220	837	562	0.2	90	19.7
311	276	161	184	1058.2	693.81	0.24	7	43.76
312	427.5	188.1	142.5	812.1	812.1	0.5	28	50
313	300	180	40	876	813	0.7	28	58.88
314	322	161	138	1058.2	693.81	0.24	90	72.61
315	169	190.35	254	853	853	0	1	5.2
316	382.5	189	67.5	612	1109	4.6	28	16.56
317	350	190	150	735	910	1.35	130	55.24
318	440	231	110	612	909	3.81	28	23.27
319	210	193.5	220	837	786	0.8	7	15.5
320	386	193	161	1190	434	0.35	90	53.8
321	207	186.3	207	843	845	0.4	7	17.4
322	270	247.5	180	837	647	0.6	7	14.6
323	465	225.5	85	590	910	1.95	28	35.33
324	170	157	200	900	930	0.2	1	6
325	220	156	180	900	916	0.35	28	49
326	440	225.5	110	590	910	2	90	52.8
327	200	180	60	876	782	0.7	1	4.44
